# Supplementary material for: Testing for SARS-CoV-2 in resource-limited settings: A cost analysis study of diagnostic tests using different Ag-RDTs and RT-PCR technologies in Mozambique
Source: PLOS Glob Public Health. 2023 Jun 13;3(6):e0001999. doi: 10.1371/journal.pgph.0001999 (PMC10263322; doi:10.1371/journal.pgph.0001999)
Supplement: S1 Dataset — (XLSX) [file pgph.0001999.s005.xlsx]

## Sheet: Spent time
		O Custo do pessoal directamente envolvido na testagem por Unidade Sanitária
	Health Centre	Cadre	Qty.	Salary (MZN)#	Salary (USD)	Salary per Minute (MZN)	Time Spent (minutes)	Labor Cost per Cadre	Labour Cost
									MZN	USD
	Marracuene HC	Agent of Services	1	7524.88	122.415	0.78	1	0.78	101	1.64308
		TMG*	1	16819.3	273.618	1.75	35	61.25
		Counselor	1	5568	90.5808	0.58	10	5.8
		Lab. Technician	1	16161.7	262.921	1.68	5	8.4
		TMP**	1	26914.3	437.845	2.8	3	8.4
		Physician	1	73417.3	1194.36	7.65	2	15.3
	Chamanculo GH	ESMI	1	14698.2	239.112	1.5	5	7.5	69	1.1225
		TMG	1	14698.2	239.112	1.5	20	30
		Pharmacy Technician	1	14698.2	239.112	1.5	5	7.5
		Lab. Technician	1	14698.2	239.112	1.5	15	22.5
	Mavalane GH	General Nurse	1	14698.2	239.112	1.5	10	15	88	1.43159
		Agent of Services	1	6637.5	107.98	0.69	5	3.45
		General Practitioner	1	60718.5	987.775	6.32	7.5	47.4
		Lab. Technician	1	14698.2	239.112	1.5	9	13.5
	Matola PH	TMG	1	13362	217.374	1.39	5	6.95	240	3.90434
		ESMI	1	13362	217.374	1.39	5	6.95
		General Practitioner	1	73417.3	1194.36	7.65	25	191.25
		Lab. Technician	1	13362	217.374	1.39	20	27.8
	INS	Administrative Technician	1	10795.2	175.618	1.12	10	11.2	164	2.66797
		Technical Chemistry	1	13756.1	223.786	1.43	60	85.8
		Lab. Technician	1	13756.1	223.786	1.43	25	35.75
		Biologist	1	17541	285.359	2.65	80	212
		Clinic Analyst	1	13756.1	223.786	1.43	70	100.1
		Superior Lab. Technician	1	17541	285.359	2.65	25	66.25
	#	Salaries as per Health Centre
	TMG	General Medicine Technician
	TMP	Preventive Medicine Technician
	ESMI	Maternal and Child Health Nurse

## Sheet: Nasal Ag RDTs
																			Price (Kit of 25 tests): Rs. 22,500 (Pakistan Rupee)
																			Exchange = Rs. 22,500 = MZN 6,468.75						Rs.1 = MZN 0.29 (as per 15/10/2022 exchange rate)
																			Price + 10% (shipping) = 6,468.75 + 2,250 = 8,718.78
		Panbio_NASAL															COVIOS		Unit cost per test = MZN 348.75						Link: https://sehat.com.pk/products/COVIOS-AG-COVID%252d19-ANTIGEN-RAPID-DIAGNOSTIC-TEST-25%252ds.html
	Type of Cost	Item	Ag-RDT								RT-PCR				Type of Cost	Item	Ag-RDT								RT-PCR
			Marracuene HC		Chamanculo GH		Mavalane GH		Matola PH		INS						Marracuene HC		Chamanculo GH		Mavalane GH		Matola PH		INS
			MZN	USD	MZN	USD	MZN	USD	MZN	USD	MZN	USD					MZN	USD	MZN	USD	MZN	USD	MZN	USD	MZN	USD
	Direct Medical Cost	Personnel	76	1.23638	69	1.1225	88	1.43159	240	3.90434	169	2.74931			Direct Medical Cost	Personnel	76	1.23638	69	1.1225	88	1.43159	240	3.90434	169	2.74931
		Supplies	299	4.86416	353	5.74264	298	4.84789	411	6.68619	2120.7	34.5				Supplies	520	8.45941	574	9.33789	519	8.44314	632	10.2814	2120.7	34.5
		Sub-Total	375	6.10054	422	6.86514	386	6.27949	651	10.5905	2289.7	37.2493				Sub-Total	596	9.69579	643	10.4604	607	9.87474	872	14.1858	2289.7	37.2493
		%	0.9		0.7		0.836		0.844		0.949					%	0.9		0.7		0.836		0.844		0.949
	Direct non-Medical Cost	Overhead	14	0.227753	208	3.38376	109	1.77322	135	2.19619	111	1.80576			Direct non-Medical Cost	Overhead	14	0.227753	208	3.38376	109	1.77322	135	2.19619	111	1.80576
		Capital	47	0.764601	62	1.00862	18	0.292826	32	0.520579	13	0.211485				Capital	47	0.764601	62	1.00862	18	0.292826	32	0.520579	13	0.211485
		Sub-Total	61	0.992354	270	4.39239	127	2.06605	167	2.71677	124	2.01724				Sub-Total	61	0.992354	270	4.39239	127	2.06605	167	2.71677	124	2.01724
		%	0.1		0.3		0.164		0.156		0.051					%	0.1		0.3		0.164		0.156		0.051
	TOTAL		436	7.09289	692	11.2575	513	8.34553	818	13.3073	2413.7	39.2666			TOTAL		657	10.6881	913	14.8528	734	11.9408	1039	16.9026	2413.7	39.2666
	%		1		1		1		1		1				%		1		1		1		1		1
		LumiraDx
	Type of Cost	Item	Ag-RDT								RT-PCR
			Marracuene HC		Chamanculo GH		Mavalane GH		Matola PH		INS
			MZN	USD	MZN	USD	MZN	USD	MZN	USD	MZN	USD
	Direct Medical Cost	Personnel	76	1.23638	69	1.1225	88	1.43159	240	3.90434	169	2.74931
		Supplies	550	8.94745	604	9.82593	549	8.93119	662	10.7695	2120.7	34.5
		Sub-Total	626	10.1838	673	10.9484	637	10.3628	902	14.6738	2289.7	37.2493
		%	0.9		0.7		0.836		0.844		0.949
	Direct non-Medical Cost	Overhead	14	0.227753	208	3.38376	109	1.77322	135	2.19619	111	1.80576
		Capital	47	0.764601	62	1.00862	18	0.292826	32	0.520579	13	0.211485
		Sub-Total	61	0.992354	270	4.39239	127	2.06605	167	2.71677	124	2.01724
		%	0.1		0.3		0.164		0.156		0.051
	TOTAL		687	11.1762	943	15.3408	764	12.4288	1069	17.3906	2413.7	39.2666
	%		1		1		1		1		1
			All RDT's
	Type of Test	Device Name	Ag-RDT										RT-PCR
			CS Marracuene		HG Chamanculo		HG Mavalane		HP Matola		Average Cost per Health Facility		INS
			MZN	USD	MZN	USD	MZN	USD	MZN	USD	MZN	USD	MZN	USD
	Nasopharyngeal	Panbio COVID-19 Ag rapid test (Abbott, Jena, Germany, Ref: 41FK10 Lot: 41ADF115A)	615	10.0049	871	14.1695	692	11.2575	997	16.2193	793.75	12.9128	2414	39.2712
	Nasopharyngeal	STANDARD Q COVID-19 Ag test (SD Biosensor, Suwon-si, South Korea, Ref: Q-NCOV-01G Lot: QCO3020169I)	615	10.0049	871	14.1695	692	11.2575	997	16.2193	793.75	12.9128
	Nasal	Panbio COVID-19 Ag rapid diagnostic test device nasal (Abbott, Jena, Germany, Ref: 41FK11)	436	7.09289	692	11.2575	513	8.34553	818	13.3073	614.75	10.0008
	Nasal	COVIOS Ag COVID-19 Rapid Antigen Test (Global Access Diagnostics, United Kingdom, Ref: 11811125, Lot: CA25K-121-2)	657	10.6881	913	14.8528	734	11.9408	1039	16.9026	835.75	13.5961
	Nasal	LumiraDx SARS-CoV-2 Ag Test (LumiraDx, London, UK, Ref.: L016000109048, Lot.: GM2000390)	687	11.1762	943	15.3408	764	12.4288	1069	17.3906	865.75	14.0841
	TOTAL AVERAGE										780.75	12.7013

## Sheet: Nasopharyngeal and nasal Ag RDT
	Nasopharyngeal	Panbio COVID-19 Ag rapid test (Abbott, Jena, Germany, Ref: 41FK10 Lot: 41ADF115A)
		STANDARD Q COVID-19 Ag test (SD Biosensor, Suwon-si, South Korea, Ref: Q-NCOV-01G Lot: QCO3020169I)									Nasal	LumiraDx SARS-CoV-2 Ag Test (LumiraDx, London, UK, Ref.: L016000109048, Lot.: GM2000390)
																							Marr	1
	Type of Cost	Item	CS Marracuene	HG Chamanculo	HG Mavalane	HP Matola		Average			Type of Cost	Item	CS Marracuene	HG Chamanculo	HG Mavalane	HP Matola		Average					Cham	1.1
	Direct Medical Cost	Personnel	1.2	1.1	1.4	3.9		1.9			Direct Medical Cost	Personnel	1.2	1.1	1.4	3.9		1.9					Mav	0.8
		Supplies	6.3	7.8	6.9	8.6		7.4				Supplies	7.4	8.9	8	9.8		8.525					Mat	1.4
	Direct non-Medical Cost	Overhead	0.2	3.4	1.8	2.2		1.9			Direct non-Medical Cost	Overhead	0.2	3.4	1.8	2.2		1.9					INS	2.2
		Capital	0.8	1	0.3	0.5		0.65				Capital	0.8	1	0.3	0.5		0.65
	TOTAL		8.5	13.3	10.4	15.2					TOTAL		9.6	14.4	11.5	16.4
	Nasal	Panbio COVID-19 Ag rapid diagnostic test device nasal (Abbott, Jena, Germany, Ref: 41FK11									RT-PCR
	Type of Cost	Item	CS Marracuene	HG Chamanculo	HG Mavalane	HP Matola		Average			Type of Cost	Item	INS
	Direct Medical Cost	Personnel	1.2	1.1	1.4	3.9		1.9			Direct Medical Cost	Personnel	2.7				Type of Test	Device Name	Ag-RDT										RT-PCR
		Supplies	3.4	4.8	3.9	5.7		4.45				Supplies	34.5						CS Marracuene		HG Chamanculo		HG Mavalane		HP Matola		Mean Cost per Health Facility		INS
	Direct non-Medical Cost	Overhead	0.2	3.4	1.8	2.2		1.9			Direct non-Medical Cost	Overhead	1.8						MZN	USD	MZN	USD	MZN	USD	MZN	USD	MZN	USD	MZN	USD
		Capital	0.8	1	0.3	0.5		0.65				Capital	0.2				Nasopharyngeal	Panbio COVID-19 Ag rapid test (Abbott, Jena, Germany, Ref: 41FK10 Lot: 41ADF115A)	522.495	8.5	817.551	13.3	639.288	10.4	934.344	15.2	728.42	11.85	2414	39.2712
	TOTAL		5.6	10.3	7.4	12.3					TOTAL		39.2				Nasopharyngeal	STANDARD Q COVID-19 Ag test (SD Biosensor, Suwon-si, South Korea, Ref: Q-NCOV-01G Lot: QCO3020169I)	522.495	8.5	817.551	13.3	639.288	10.4	934.344	15.2	728.42	11.85
																	Nasal	Panbio COVID-19 Ag rapid diagnostic test device nasal (Abbott, Jena, Germany, Ref: 41FK11)	344.232	5.6	633.141	10.3	454.878	7.4	756.081	12.3	547.083	8.9
	Nasal	COVIOS Ag COVID-19 Rapid Antigen Test (Global Access Diagnostics, United Kingdom, Ref: 11811125, Lot: CA25K-121-2)															Nasal	COVIOS Ag COVID-19 Rapid Antigen Test (Global Access Diagnostics, United Kingdom, Ref: 11811125, Lot: CA25K-121-2)	565.524	9.2	854.433	13.9	676.17	11	977.373	15.9	768.375	12.5
																	Nasal	LumiraDx SARS-CoV-2 Ag Test (LumiraDx, London, UK, Ref.: L016000109048, Lot.: GM2000390)	590.112	9.6	885.168	14.4	706.905	11.5	1008.11	16.4	797.573	12.975
	Type of Cost	Item	CS Marracuene	HG Chamanculo	HG Mavalane	HP Matola		Average									TOTAL MEAN										713.974	11.615
	Direct Medical Cost	Personnel	1.2	1.1	1.4	3.9		1.9
		Supplies	7	8.4	7.5	9.3		8.05
	Direct non-Medical Cost	Overhead	0.2	3.4	1.8	2.2		1.9
		Capital	0.8	1	0.3	0.5		0.65
	TOTAL		9.2	13.9	11	15.9

## Sheet: RDT_Mean Unit Cost
										Mean Cost of screening per type of test
	Type of Cost	Item	CS Marracuene	HG Chamanculo	HG Mavalane	HP Matola	INS												Type of Test	Device Name	Mean costs calculate across the 4 sites
	Direct Medical Cost	Personnel	1.2	1.1	1.4	3.9	2.7			Type of Test	Device Name	Mean costs calculate across the 4 sites									Personnel	Supplies	Overheads	Capital	Total
		Supplies	6.025	7.475	6.575	8.35	34.5					Personnel	Supplies	Overheads	Capital	Total			Nasopharyngeal	Panbio COVID-19 Ag rapid test	1.9	7.4	1.9	0.65	11.85
	Direct non-Medical Cost	Overhead	0.2	3.4	1.8	2.2	1.8			Nasopharyngeal	Panbio COVID-19 Ag-RDT	1.9	7.4	1.9	0.7	11.9			Nasopharyngeal	STANDARD Q COVID-19 Ag test	1.9	7.4	1.9	0.65	11.85
		Capital	0.8	1	0.3	0.5	0.2			Nasopharyngeal	STANDARD Q COVID-19 Ag_RDT	1.9	7.4	1.9	0.7	11.9			Nasal	Panbio COVID-19 Ag rapid diagnostic test device nasal	1.9	4.45	1.9	0.65	8.9
	TOTAL		8.225	12.975	10.075	14.95	39.2			Nasal	Panbio COVID-19 Ag-RDT nasal	1.9	4.5	1.9	0.7	8.9			Nasal	COVIOS® Ag COVID-19 Rapid Antigen Test	1.9	8.05	1.9	0.65	12.5
										Nasal	COVIOS Ag COVID-19 Ag-RDT	1.9	8.1	1.9	0.7	12.5			Nasal	LumiraDx SARS-CoV-2 Ag Test	1.9	8.525	1.9	0.65	12.975
										Nasal	LumiraDx SARS-CoV-2 Ag-RDT	1.9	8.5	1.9	0.7	13			RT-PCR	COBAS 6800 + Abbott m2000ps + QuantStudio 5 & QuantStudio 7	2.7	34.5	1.8	0.2	39.2
										RT-PCR	COBAS 6800, Abbott m2000ps, QuantStudio 5 & 7	2.7	34.5	1.8	0.2	39.2

## Sheet: INS_Reagentes & Consumiveis
	Item	Description	Kit/Box/Pack	Cost ($) per Kit/Box/Pack	Unit Cost ($)
	OPENNED PLATAFORMS: Manual Extraction
	QuantiStudio 5	Manual Extraction Equipment
	Tubos colectores
	Eppindorf
	Reagentes: Qiagen
	155ml Buffer AVL - Lysis	Para dispersar o virus
	99ml Buffer AWL 1	Solucao de lavagem
	66ml Buffer AWL 2
	20ml Buffer AVE	Diluente
	Reagentes de EXTRACAO
	"Kit Daan Gene"
	17 microlitros d'Solucao A
	3 microlitros d'solucao B									2151.45
	Controles
	Item	Description	Kit/Box/Pack	Cost ($) per Kit/Box/Pack	Unit Cost ($)
	CLOSED PLATAFORM
	COBAS 6800 Analyzer	Lab. Equipment
	Qualitative Nucleic Acid Test Kit Cobas 6800/880 SARS CoV-2	1 Kit equivalent to 188 samples	Kit (1x192)	2688	14
	Kit Cobas 6800/8800 SARS CoV-2 Positive Control	1 kit equivalent to 16 samples	(1X16)	82	5
	Kit Cobas 6800/8800 SARS CoV-2 Buffer Negativo	1 kit equivalent to 16 samples	(1X16)	82	5
	Kit Cobas 6800/8800 Omni MGP Reagent	1 kit equivalent to 480 samples	(1X480)	50	0.1
	Ki Cobas 6800/8800 Specimen Diluent	1 bottle is used to 3 runs. 1 run has 94 samples	(4X875ml)	79	0.0700355
	Kit Cobas 6800/8800 Omni Lysis Reagent	1 bottle is used to 4 runs. Each run has 94 samples	(4X875ml)	213	0.1
	cobas omni Processing Plate	1 plate runs 48 samples	(1x32)	63	0.04
	cobas omni Amplification Plate		(1x32)	178	0.1
	cobas omni Pipette Tips	1 tip processes 48 samples	(1X16)	137	0.2
	Cobas omni Wash Reagent	Used for 3 runs; each run processes 94 samples	(4.2L)	30	0.1
	Solid Waste Bag and Solid Waste Container	Each bag is used for 4 runs and processes 94 samples	(20 Pcs)	104	0.1
	cobas omni Secondary Tubes 13x75 (optional)		13x75
				Total	24.81
	Item	Description	Kit/Box/Pack	Cost ($) per Kit/Box/Pack	Unit Cost ($)
	CLOSED PLATAFORM
	ABBOT	Lab. Equipment
	Ethanol RNAse free, 99.8%, 250 ml
	Abbott RealTime SARS-COV-2 Control Kit 2 levels with 8 replicates per level	A kit has 90 positive and 90 negative testes. 1 negative and 1 positive testes are needed to process from 1 to 94 samples.	kit	180	2
	Abbott RealTime SARS-C0V-2 Amplification Reagent Kit (4 x 24 tests)	One kit processes 94 samples	kit	550	5.85106
	Abbott m™ Sample Preparation System Reagent DNA (DNA extraction), 4 x 24 tests	One kit processes 94 samples	kit	248	2.6383
	Abbott Disposable Tips (DiTis): 1000 µL, 24 x 96	One Rack has 96 tips; 94 samples need 9 tips	Rack (1x96)	280	0.3
	Abbott Disposable Tips (DiTis): 200 µL, 24 x 96	One tip is equivalente to 1 sample	Rack (1x96)	280	2.91667
	Abbott 5 mL Reaction Vessels, 4 x 500	2 vessels/tubes are necessary to process 1 sample	Box (1x500)	110	0.4
	Abbott 96 Deep Well Plates, 1 x 32	For 1 sample is used 1 Plaque	Box (1x32)	95	2.96875
	Abbott 200 ml Reagent Vessels, 1 x 90	6 tubes are necessary to process 1 sample	Box (1x90)	44	3
	Abbott 96-Well Optical Reaction Plates, 1 x 20	One Plaque is used to process up to 94 samples	Box (1x20)	75	3.75
	Abbott Optical Adhesive Covers, 1 x 100	1 Plaque uses 1 cover. To process up to 94 samples, is necessary 1 cover.	Box (1x100)	250	2.5
	Abbott Master Mix Tube, 6 x 25	1 tube is used to process up to 94 samples	Sachet (1x25)	75	3
	Abbott Biohazard orange bags 1 x 50	For processing up to 94 samples, is used 1 plastic.	Sachet (1x50)	60	1.2		30.5248
				Total	30.5248
	GENEXPERT
	Cartuchos		10 units
	Item	Description	Kit/Box/Pack	Cost ($) per Kit/Box/Pack	Unit Cost ($)
	OPENNED PLATAFORMS: Manual Extraction
	QuantStudio 5/ QuantStudio 7	Manual Extraction Equipment
	MicroAmp™ Fast Optical 96-Well Reaction Plate 0.1	Kit with 20 PCR plates of 0,1 ml	1x 20 units	90.10
	MicroAmp™ Optical Adhesive Film, pack of 100 pieces	Adhesives for PCR plates for 100 units	1x 100 units	229.5
	Eppendorf 1.5 ml		1x 500 units	81.5
	Extraction Reagents
	"Kit Daan Gene"	kii for 48 tests/samples		110.40	2.3
	Spin Colmn		48/Pack
	Collection Tube		96/bag
	Lysis Soluction		1x 11 ml
	Inibitor Remover		1x 16.6 ml
	Deionized Solution		1x 11ml
	Eluent		1x 6 ml
	Protease K		1x 2.7ml
	Carrier RNA		1x 155 ug
	Standart M Spin-X Viral RNA Extraction Kit	Kit for 100 tests/samples		357.9	3.6
	Proteine Kinase		1x 25 mg
	Poly A		1x 2 mg
	VB Buffer		1x 50 ml
	VW 1 Buffer		1x 40 ml
	RWA2 Buffer		1x 70 ml
	ER Buffer		1x 20 ml
	BSS Solutions		1x 40 ml
	Spin Binding collumn		2x 50 units
	Collection Tube		2x 50 units
	Kit QIAamp Viral RNA Mini Kit (250)	RNA Extraction Kit for 250 samples	Kit (1X250)	1273	5.1
	QIAamp Mini Spin Columns		1 x 250
	·Collection Tubes (2mL)		1 x 750 units
	·Buffer AVL	Isante virus solution	1 x 155ml
	·Buffer AW1 (concentrate)	Washing solution	1 x 98ml
	·Buffer AW2 (concentrate)	Washing solution	1x 66ml
	·Buffer AVE	Eluent	1x20ml
	·Carrier RNA (poly A)	Carriador	1x1.55g
	Amplification Reagents
	Kit BGI Real-Time Fluorescent RT-PCR kit for detecting 2019-nCoV	50 tests per Kit		235	4.7
	Reaction mix		1x 1ml
	Enzima mix		1x 80 ul
	Positive Control		1x 750 ul
	Blank control		1x750 ul
	Kit Diaplex	Kit for 100 reactions		520	5.2
	One Step enzime mix		1x 200 ul
	Prime and probe		1x 300 ul
	2x buffer		1x 1 ml
	RNAse free water		1x 1 ml
	Positive control		100 ml
	Kit Daan gene detector kit for 2019 Novel corona virus - RNA PCR	96 tests per Kit		400	4.17
	PCR reaction solution A		2x 900 ul
	PCR reaction solution B		2x 200 ul
	Necgative control		1x 400 ul
	Positive control		1x 400 ul
	kit TaqPath	Kit for 1000 reactions/samples		5020	5.02
	Positive control		10x 10 ul
	RNAse free water		1x 25 ml
	Assay multiplex		1x 1500 ul
	2x Buffer		1x 14 ml
	Dilution buffer		1x 250 ul
	One Step multiplex		1x 10 ml					Average Cost (reagnts+Supplies) regardless the Lab equipmnt
	Xpert® Xpress SARS-CoV-2, 10T/Kit	Kit for 10 tests/samples		149	14.9
	Cartridges		10 units					33.4416
				Total	44.99

## Sheet: Supplies_Healthcare Facilities 
		Custos Recorrentes: Custos dos inputs/ para a testagem por TDR & PCR por Unidade Sanitária
		Item	Description	Unit Cost (MZN)	RDT								PCR		Useful Life
					Marracuene HC		Chamanculo GH		Mavalane GH		Matola PH		INS
					Qty.	Cost	Qty.	Cost	Qty.	Cost	Qty.	Cost	Qty.	Cost
		Supplies
		Visor		506	3	1518	3	1518		0		0	2	1012	3 months			0.17
		Protective Glasses		250.31		0	1	250.31	1	250.31	4	1001.24		0	3 months
		N95 Mask		26.47	3	79.41	3	79.41	4	105.88	4	105.88	2	52.94	Up to 3 days
		Surgical Mask		1		0	4	4	1	1	4	4		0	1 day
		Disposable Gown		60	3	180	2	120	3	180	4	240	2	120	3 days
		Procedure Gloves (pars)		33	2	66	3	99	3	99	4	132	2	66	Single use
		Surgical Shoe Cover		1		0	1	1		0	4	4	2	2	1 time
		Head caps (disposable)		2	3	6		0	1	2	4	8	2	4	1 day
		Hospital Hooded Jumpsuit		1200		0	1	1200		0	4	4800		0	3 days			SD Biosensor STANDARD Q COVID-19 Ag Test Kit (Nasal) - Box of 25 Tests	Malasia (Herculife): RM 497.50 = USD 111.29 + (15%) =
Remover da estimativa de custo		SD Malaria Ag p.f/p.f/p.v		52	1	52	1	52	1	52	1	52		0	Single use
de testagem de COVID		TDR-HIV		40	1	40		0		0		0		0	Single use
		Panbio COVID-19 Ag rapid test (Abbott, Jena, Germany, Ref: 41FK10 Lot: 41ADF115A) - Nasopharyngeal		307.35	1	307.35	1	307.35	1	307.35	1	307.35		0	Single use
		STANDARD Q COVID-19 Ag test (SD Biosensor, Suwon-si, South Korea, Ref: Q-NCOV-01G Lot: QCO3020169I) - Nasopharyngeal		307.35	1	307.35	1	307.35	1	307.35	1	307.35		0	Single use
		Panbio COVID-19 Ag rapid diagnostic test device nasal (Abbott, Jena, Germany, Ref: 41FK11) - Nasal		128	1	128	1	128	1	128	1	128		0	Single use			Standard-Q COVID-Ag test (SD Biosensor, Republic of Korea),
		COVIOS Ag COVID-19 Rapid Antigen Test (Global Access Diagnostics, United Kingdom, Ref: 11811125, Lot: CA25K-121-2) - Nasal		349	1	349	1	349	1	349	1	349
		LumiraDx SARS-CoV-2 Ag Test (LumiraDx, London, UK, Ref.: L016000109048, Lot.: GM2000390) - Nasal		379	1	379	1	379	1	379	1	379
		Alcohol "spray" 70%	For 55 people per day	42.93	1	42.93	1	42.93		0		0		0	1 day
		Equipment
		Thermometer	Used by 5 932 people	2120	1	2120	1	2120	1	2120	1	2120
		Sphygmanometer		307.5	1	307.5	1	307.5		0		0
		Stethoscope		258.12	1	258.12		0		0		0
		Oxymeter	Used by 2 430 people	1870.9		0	1	1870.9		0		0
		Weighing scale	Used by 2 520 people	7243		0		0	1	7243		0
																		Panbio + Stand	5
																		Panbio	2.08232
																		Covios	5.67757
																		LumiraDx	6.16561

## Sheet: Using Medium Technicians Only
	Nasopharyngeal	Panbio COVID-19 Ag rapid test (Abbott, Jena, Germany, Ref: 41FK10 Lot: 41ADF115A)
		STANDARD Q COVID-19 Ag test (SD Biosensor, Suwon-si, South Korea, Ref: Q-NCOV-01G Lot: QCO3020169I)									Nasal	LumiraDx SARS-CoV-2 Ag Test (LumiraDx, London, UK, Ref.: L016000109048, Lot.: GM2000390)
																							Marr	1
	Type of Cost	Item	CS Marracuene	HG Chamanculo	HG Mavalane	HP Matola		Average			Type of Cost	Item	CS Marracuene	HG Chamanculo	HG Mavalane	HP Matola		Average					Cham	1.1
	Direct Medical Cost	Personnel	1	1.1	0.8	1.4		1.075			Direct Medical Cost	Personnel	1	1.1	0.8	1.4		1.075					Mav	0.8
		Supplies	6.3	7.8	6.9	8.6		7.4				Supplies	7.4	8.9	8	9.8		8.525					Mat	1.4
	Direct non-Medical Cost	Overhead	0.2	3.4	1.8	2.2		1.9			Direct non-Medical Cost	Overhead	0.2	3.4	1.8	2.2		1.9					INS	2.2
		Capital	0.8	1	0.3	0.5		0.65				Capital	0.8	1	0.3	0.5		0.65
	TOTAL		8.3	13.3	9.8	12.7					TOTAL		9.4	14.4	10.9	13.9
	Nasal	Panbio COVID-19 Ag rapid diagnostic test device nasal (Abbott, Jena, Germany, Ref: 41FK11									RT-PCR
	Type of Cost	Item	CS Marracuene	HG Chamanculo	HG Mavalane	HP Matola		Average			Type of Cost	Item	INS
	Direct Medical Cost	Personnel	1	1.1	0.8	1.4		1.075			Direct Medical Cost	Personnel	2.2				Type of Test	Device Name	Mean costs calculate across the 4 sites
		Supplies	3.4	4.8	3.9	5.7		4.45				Supplies	34.5						Personnel	Supplies	Overheads	Capital	Total
	Direct non-Medical Cost	Overhead	0.2	3.4	1.8	2.2		1.9			Direct non-Medical Cost	Overhead	1.8				Nasopharyngeal	Panbio COVID-19 Ag rapid test	1.1	7.4	1.9	0.7	11.1
		Capital	0.8	1	0.3	0.5		0.65				Capital	0.2				Nasopharyngeal	STANDARD Q COVID-19 Ag test	1.1	7.4	1.9	0.7	11.1
	TOTAL		5.4	10.3	6.8	9.8					TOTAL		38.7				Nasal	Panbio COVID-19 Ag rapid diagnostic test device nasal	1.1	4.5	1.9	0.7	8.2
																	Nasal	COVIOS Ag COVID-19 Rapid Antigen Test	1.1	8.1	1.9	0.7	11.8
	Nasal	COVIOS Ag COVID-19 Rapid Antigen Test (Global Access Diagnostics, United Kingdom, Ref: 11811125, Lot: CA25K-121-2)															Nasal	LumiraDx SARS-CoV-2 Ag Test	1.1	8.5	1.9	0.7	12.2
																	RT-PCR	COBAS 6800 + Abbott m2000ps + QuantStudio 5 & QuantStudio 7	2.2	34.5	1.8	0.2	38.7
	Type of Cost	Item	CS Marracuene	HG Chamanculo	HG Mavalane	HP Matola		Average
	Direct Medical Cost	Personnel	1	1.1	0.8	1.4		1.075
		Supplies	7	8.4	7.5	9.3		8.05
	Direct non-Medical Cost	Overhead	0.2	3.4	1.8	2.2		1.9
		Capital	0.8	1	0.3	0.5		0.65
	TOTAL		9	13.9	10.4	13.4

## Sheet: Sensitivity Analysis
	Cenario 0	Costs estimation for screening across the 4 sites							Cenario 1	Costs estimation using medium technicians only as labour for screening
																	Health Centre	Cadre	Qty.	Salary (MZN)#	Salary (USD)	Salary per Minute (MZN)	Salary Replacement	Time Spent (minutes)	New Labor Cost per Cadre	Labour Cost
	Type of Test	Device Name	Mean costs calculate across the 4 sites						Type of Test	Device Name	Mean costs calculate across the 4 sites using medium techinicians only															MZN	USD			Type of Test	Device Name	Mean costs calculate across the 4 sites
			Personnel	Supplies	Overheads	Capital	Total				Personnel	Supplies	Overheads	Capital	Total		Marracuene HC	Agent of Services	1	7524.88	122.415	0.78	0.78	1	0.78	62	1.00862					Personnel	Supplies	Overheads	Capital	Total
	Nasopharyngeal	Panbio COVID-19 Ag rapid test	1.9	7.4	1.9	0.7	11.9		Nasopharyngeal	Panbio COVID-19 Ag rapid test	1.1	7.4	1.9	0.7	11.1			G*	1	16819.3	273.618	1.75	1.75	35	61.25					Nasopharyngeal	Panbio COVID-19 Ag rapid test	1.1	7.4	1.9	0.7	11.1
	Nasopharyngeal	STANDARD Q COVID-19 Ag test	1.9	7.4	1.9	0.7	11.9		Nasopharyngeal	STANDARD Q COVID-19 Ag test	1.1	7.4	1.9	0.7	11.1			Counselor	1	5568	90.5808	0.58	0.58	10	5.8					Nasopharyngeal	STANDARD Q COVID-19 Ag test	1.1	7.4	1.9	0.7	11.1
	Nasal	Panbio COVID-19 Ag rapid diagnostic test device nasal	1.9	4.5	1.9	0.7	8.9		Nasal	Panbio COVID-19 Ag rapid diagnostic test device nasal	1.1	4.5	1.9	0.7	8.2			Lab. Technician	1	16161.7	262.921	1.68	1.68	5	8.4					Nasal	Panbio COVID-19 Ag rapid diagnostic test device nasal	1.1	4.5	1.9	0.7	8.2
	Nasal	COVIOS Ag COVID-19 Rapid Antigen Test	1.9	8.1	1.9	0.7	12.5		Nasal	COVIOS Ag COVID-19 Rapid Antigen Test	1.1	8.1	1.9	0.7	11.8			P**	1	26914.3	437.845	2.8	2.8	3	8.4					Nasal	COVIOS Ag COVID-19 Rapid Antigen Test	1.1	8.1	1.9	0.7	11.8
	Nasal	LumiraDx SARS-CoV-2 Ag Test	1.9	8.5	1.9	0.7	13		Nasal	LumiraDx SARS-CoV-2 Ag Test	1.1	8.5	1.9	0.7	12.2			Physician	1	73417.3	1194.36	7.65	1.75	2	3.5					Nasal	LumiraDx SARS-CoV-2 Ag Test	1.1	8.5	1.9	0.7	12.2
	RT-PCR	COBAS 6800 + Abbott m2000ps + QuantStudio 5 & QuantStudio 7	2.7	34.5	1.8	0.2	39.2		RT-PCR	COBAS 6800 + Abbott m2000ps + QuantStudio 5 & QuantStudio 7	2.2	34.5	1.8	0.2	38.7		Chamanculo GH	ESMI	1	14698.2	239.112	1.5	1.5	5	7.5	69	1.1225			RT-PCR	COBAS 6800 + Abbott m2000ps + QuantStudio 5 & QuantStudio 7	2.2	34.5	1.8	0.2	38.7
																		G	1	14698.2	239.112	1.5	1.5	20	30
	Cenario 2	Costs estimation considering the RDT costs igual to "Zero" - e.g., RDT as Donated							Cenario 3	Costs estimation considering RDT costs at actual market price								Pharmacy Technician	1	14698.2	239.112	1.5	1.5	5	7.5
																		Lab. Technician	1	14698.2	239.112	1.5	1.5	15	22.5
	Type of Test	Device Name	Mean costs calculate across the 4 sites deducting the cost of RDT devices						Type of Test	Device Name	Mean costs calculate across the 4 sites						Mavalane GH	General Nurse	1	14698.2	239.112	1.5	1.5	10	15	51.85	0.843501
			Personnel	Supplies	Overheads	Capital	Total				Personnel	Supplies	Overheads	Capital	Total			Agent of Services	1	6637.5	107.98	0.69	0.69	5	3.45
	Nasopharyngeal	Panbio COVID-19 Ag rapid test	1.9	2.4	1.9	0.7	6.9		Nasopharyngeal	Panbio COVID-19 Ag rapid test	1.9	6.65	1.9	0.7	11.15			General Practitioner	1	60718.5	987.775	6.32	1.5	7.5	11.25
	Nasopharyngeal	STANDARD Q COVID-19 Ag test	1.9	2.4	1.9	0.7	6.9		Nasopharyngeal	STANDARD Q COVID-19 Ag test	1.9	6.21	1.9	0.7	10.71			Lab. Technician	1	14698.2	239.112	1.5	1.5	9	13.5
	Nasal	Panbio COVID-19 Ag rapid diagnostic test device nasal	1.9	2.5	1.9	0.7	7		Nasal	Panbio COVID-19 Ag rapid diagnostic test device nasal	1.9	6.75	1.9	0.7	11.25		Matola PH	G	1	13362	217.374	1.39	1.39	5	6.95	83.5	1.35839
	Nasal	COVIOS Ag COVID-19 Rapid Antigen Test	1.9	2.1	1.9	0.7	6.6		Nasal	COVIOS Ag COVID-19 Rapid Antigen Test	1.9	4.1	1.9	0.7	8.6			ESMI	1	13362	217.374	1.39	1.39	5	6.95
	Nasal	LumiraDx SARS-CoV-2 Ag Test	1.9	2.5	1.9	0.7	7		Nasal	LumiraDx SARS-CoV-2 Ag Test	1.9	8.44	1.9	0.7	12.94			General Practitioner	1	73417.3	1194.36	7.65	1.39	25	34.75
	RT-PCR	COBAS 6800 + Abbott m2000ps + QuantStudio 5 & QuantStudio 7	2.7	2.75	1.8	0.2	7.45		RT-PCR	COBAS 6800 + Abbott m2000ps + QuantStudio 5 & QuantStudio 7	2.7	13.1	1.8	0.2	17.8			Lab. Technician	1	13362	217.374	1.39	1.39	20	27.8
																	INS	Administrative Technician	1	10795.2	175.618	1.12	1.12	10	11.2	133.5	2.17179
																		Technical Chemistry	1	13756.1	223.786	1.43	1.43	60	85.8
	Table of Scenarios																	Lab. Technician	1	13756.1	223.786	1.43	1.43	25	35.75
	Type of Test	Device Name	Scenario 0	Scenario 1	Scenario 2	Scenario 3												Biologist	1	17541	285.359	2.65	2.65	80	212
																		Clinic Analyst	1	13756.1	223.786	1.43	1.43	70	100.1
	Nasopharyngeal	Nasoph - Panbio	11.9	11.1	6.9	11.15												Superior Lab. Technician	1	17541	285.359	2.65	1.43	25	35.75
	Nasopharyngeal	Nasoph - Stanard Q	11.9	11.1	6.9	10.71
	Nasal	Nasal Panbio	8.9	8.2	7	11.25
	Nasal	COVIOS	12.5	11.8	6.6	8.6
	Nasal	LumiraDx	13	12.2	7	12.94
	RT-PCR	RT-PCR	39.2	38.7	7.45	17.8
	Current cost of tests for scenario 3 (2023)
	Type of Test	Device Name	Mean costs calculate across the 4 sites
			Personnel	Tests	Overheads	Capital	Total
	Nasopharyngeal	Panbio COVID-19 Ag rapid test		4.25
	Nasopharyngeal	STANDARD Q COVID-19 Ag test		3.81
	Nasal	Panbio COVID-19 Ag rapid diagnostic test device nasal		4.25
	Nasal	COVIOS Ag COVID-19 Rapid Antigen Test		2
	Nasal	LumiraDx SARS-CoV-2 Ag Test		5.94
	RT-PCR	COBAS 6800 + Abbott m2000ps + QuantStudio 5 & QuantStudio 7		10.35

## Sheet: Direct & Direct Non-Med. Costs
			Nasopharyngeal (Panbio and Standard Q)
	Type of Cost	Item	Ag-RDT								PCR			Type of Cost	Item	Ag-RDT								PCR
			Marracuene HC		Chamanculo GH		Mavalane GH		Matola PH		INS					Marracuene HC		Chamanculo GH		Mavalane GH		Matola PH		INS
			MZN	USD	MZN	USD	MZN	USD	MZN	USD	MZN	USD				MZN	USD	MZN	USD	MZN	USD	MZN	USD	MZN	USD
	Direct Medical Cost	Personnel	76	1.23638	69	1.1225	88	1.43159	240	3.90434	169	2.74931		Direct Medical Cost	Personnel	76	1.23638	69	1.1225	88	1.43159	240	3.90434	169	2.74931
		Supplies	478	7.77615	532	8.65463	477	7.75988	590	9.59818	2120.7	34.5			Supplies	478	7.77615	532	8.65463	477	7.75988	590	9.59818	2053.09	33.4
		Sub-Total	554	9.01253	601	9.77713	565	9.19148	830	13.5025	2289.7	37.2493			Sub-Total	554	9.01253	601	9.77713	565	9.19148	830	13.5025	2222.09	36.1493
		%	0.9		0.7		0.836		0.844		0.949				%	0.9		0.7		0.836		0.844		0.949
	Direct non-Medical Cost	Overhead	14	0.227753	208	3.38376	109	1.77322	135	2.19619	111	1.80576		Direct non-Medical Cost	Overhead	14	0.227753	208	3.38376	109	1.77322	135	2.19619	111	1.80576
		Capital	47	0.764601	62	1.00862	18	0.292826	32	0.520579	13	0.211485			Capital	47	0.764601	62	1.00862	18	0.292826	32	0.520579	13	0.211485
		Sub-Total	61	0.992354	270	4.39239	127	2.06605	167	2.71677	124	2.01724			Sub-Total	61	0.992354	270	4.39239	127	2.06605	167	2.71677	124	2.01724
		%	0.1		0.3		0.164		0.156		0.051				%	0.1		0.3		0.164		0.156		0.051
	TOTAL		615	10.0049	871	14.1695	692	11.2575	997	16.2193	2413.7	39.2666		TOTAL		615	10.0049	871	14.1695	692	11.2575	997	16.2193	2346.09	38.1666
	%		1		1		1		1		1			%		1		1		1		1		1
	Type of Cost	Item	Ag-RDT								RT-PCR			Type of Cost	Item	RT-PCR
			Marracuene HC		Chamanculo GH		Mavalane GH		Matola PH		INS					INS
			MZN	USD	MZN	USD	MZN	USD	MZN	USD	MZN	USD				MZN	USD
	Direct Medical Cost	Personnel	76	1.23638	69	1.1225	88	1.43159	240	3.90434	169	2.74931		Direct Medical Cost	Personnel	169	2.74931
		Supplies	478	7.77615	532	8.65463	477	7.75988	590	9.59818	2120.7	34.5			Supplies	2120.7	34.5
		Sub-Total	554	9.01253	601	9.77713	565	9.19148	830	13.5025	2289.7	37.2493			Sub-Total	2289.7	37.2493
		%	0.9		0.7		0.836		0.844		0.949				%	0.949
	Direct non-Medical Cost	Overhead	14	0.227753	208	3.38376	109	1.77322	135	2.19619	111	1.80576		Direct non-Medical Cost	Overhead	111	1.80576
		Capital	47	0.764601	62	1.00862	18	0.292826	32	0.520579	13	0.211485			Capital	13	0.211485
		Sub-Total	61	0.992354	270	4.39239	127	2.06605	167	2.71677	124	2.01724			Sub-Total	124	2.01724
		%	0.1		0.3		0.164		0.156		0.051				%	0.051
	TOTAL		615	10.0049	871	14.1695	692	11.2575	997	16.2193	2413.7	39.2666		TOTAL		2413.7	39.2666
	%		1		1		1		1		1			%		1

## Sheet: Grafico de Inputs
			Average cost regardless the test device													Average cost for testing SARS-CoV-2 excluding the cost of the test device (at the health centres) and reagents (at INS)
		Type of Cost	Item	CS Marracuene	HG Chamanculo	HG Mavalane	HP Matola	INS							Type of Cost	Item	CS Marracuene	HG Chamanculo	HG Mavalane	HP Matola	INS
		Direct Medical Cost	Personnel	1.2	1.1	1.4	3.9	2.7							Direct Medical Cost	Personnel	1.2	1.1	1.4	3.9	2.7
			Supplies	7.6	8.5	7.6	9.4	34.5								Supplies	2.8	3.7	2.8	4.6	1.1
		Direct non-Medical Cost	Overhead	0.2	3.4	1.8	2.2	1.8							Direct non-Medical Cost	Overhead	0.2	3.4	1.8	2.2	1.8
			Capital	0.8	1	0.3	0.5	0.2								Capital	0.8	1	0.3	0.5	0.2

[truncated: 4 more sheets: Novos Graficos de Inputs, Bibiana_Nelmo's Version, Bibiana_Nelmo's Version (2), Sheet2]
